# Supplementary material for: Zooxanthellal genetic varieties in giant clams are partially determined by species-intrinsic and growth-related characteristics
Source: PLoS One. 2017 Feb 17;12(2):e0172285. doi: 10.1371/journal.pone.0172285 (PMC5315387; doi:10.1371/journal.pone.0172285)
Supplement: S1 Table — (XLSX) [file pone.0172285.s001.xlsx]

## Sheet: raw data
qPCR result (raw value)						qPCR result (value less than 0.1 was neglected)
No.	shell lenght(cm)	clade A	clade C	cladeD		No.	shell lenght(cm)	clade A	clade C	cladeD
1	5.19	53.0699	0.0344849	0		1	5.19	53.0699	0	0
2	5.52	78.3403	0.0189389	0		2	5.52	78.3403	0	0
3	6.17	25.1047	0.00661206	0		3	6.17	25.1047	0	0
4	5.6	57.2314	0.00121481	0		4	5.6	57.2314	0	0
5	4.83	18.813	0	0		5	4.83	18.813	0	0
6	5.75	15.7806	0.00460266	0		6	5.75	15.7806	0	0
7	5.81	71.8607	0.0497292	0		7	5.81	71.8607	0	0
8	6.35	0.0081579	2.60073	0		8	6.35	0	2.60073	0
9	5.55	19.5236	0.00793319	0		9	5.55	19.5236	0	0
10	5	22.3864	0	0		10	5	22.3864	0	0
11	6.08	76.5682	0	0		11	6.08	76.5682	0	0
12	5.7	0.0224896	0.436767	0		12	5.7	0	0.436767	0
13	5.99	0.423053	0.00484898	0		13	5.99	0.423053	0	0
14	6.3	17.2354	0.0214275	0		14	6.3	17.2354	0	0
15	5.39	1.07916	0.00394882	0		15	5.39	1.07916	0	0
16	5.3	5.04461	0	0		16	5.3	5.04461	0	0
17	6.04	0.0222085	0.240413	0		17	6.04	0	0.240413	0
18	5.81	5.29208	0.00647267	0		18	5.81	5.29208	0	0
19	5.83	5.22224	0.00128575	0		19	5.83	5.22224	0	0
20	5.52	0.0227256	0.221707	0		20	5.52	0	0.221707	0
21	5.21	19.4829	0.00850227	0		21	5.21	19.4829	0	0
22	5.85	17.6231	0.00343764	0		22	5.85	17.6231	0	0
23	6.1	3.57372	0.00734049	0		23	6.1	3.57372	0	0
24	5.72	1.28383	0.00237504	0		24	5.72	1.28383	0	0
25	5.61	96.1518	0.00807494	0		25	5.61	96.1518	0	0
26	5.05	0.921556	0.00505884	0		26	5.05	0.921556	0	0
27	5.35	0.157494	0.572552	0		27	5.35	0.157494	0.572552	0
28	5.6	0.173024	198.556	0		28	5.6	0.173024	198.556	0
29	5.6	4.63519	0.00794034	0		29	5.6	4.63519	0	0
30	4.92	22.3045	0.00303579	0		30	4.92	22.3045	0	0
31	6.49	11.5612	0.0132432	0		31	6.49	11.5612	0	0
32	7.26	0.0714051	13.9315	0		32	7.26	0	13.9315	0
33	5.6	167.859	0.00240607	0		33	5.6	167.859	0	0
34	5.06	31.798	0.00867139	0		34	5.06	31.798	0	0
35	5.75	0.0105553	8.62851	0		35	5.75	0	8.62851	0
36	6.1	43.9359	0.0202731	0		36	6.1	43.9359	0	0
37	5.43	80.878	0.271793	0		37	5.43	80.878	0.271793	0
38	6.3	125.17	0.0473925	0		38	6.3	125.17	0	0
39	6.07	80.6354	0.0158009	0		39	6.07	80.6354	0	0
40	6.7	51.4647	6.43977e-05	0		40	6.7	51.4647	0	0
41	5.24	10.1468	0	0		41	5.24	10.1468	0	0
42	6.22	43372.4	0	0		42	6.22	43372.4	0	0
43	6.36	3.54915e-07	24.8246	0		43	6.36	0	24.8246	0
44	5.93	1733.11	1.11828e-05	0		44	5.93	1733.11	0	0
45	5.4	3283381	7.15953e-05	0		45	5.4	3283381	0	0
46	5.81	0.637419	1.41905e-05	0		46	5.81	0.637419	0	0
47	4.78	0.280817	0.13452	0		47	4.78	0.280817	0.13452	0
48	4.82	949.483	0.050147	0		48	4.82	949.483	0	0
49	5.21	26969286	1.19722e-05	0		49	5.21	26969286	0	0
50	4.75	1.86702e-06	10.5249	0		50	4.75	0	10.5249	0
51	4.53	3.82953e-06	5.27064	0		51	4.53	0	5.27064	0
52	5.74	269293376	0.000305599	0		52	5.74	269293376	0	0
53	5.6	6.53287e-06	42.3656	0		53	5.6	0	42.3656	0
54	4.72	4.01859e-05	29.6045	0		54	4.72	0	29.6045	0
55	5.29	62.3533	5.77756	0		55	5.29	62.3533	5.77756	0
56	4.81	45162804	7.4592e-05	0		56	4.81	45162804	0	0
57	4.1	1821785984	0.000137509	0		57	4.1	1821785984	0	0
58	5.35	7693719040	0.000353367	0		58	5.35	7693719040	0	0
59	5.64	350668384	6.19387e-05	0		59	5.64	350668384	0	0
60	5.01	933.298	1.69191e-05	0		60	5.01	933.298	0	0
61	4.63	0.275448	0.25138	0		61	4.63	0.275448	0.25138	0
62	5.1	123423154176	0.000965974	0		62	5.1	123423154176	0	0
63	5.68	22398744	0.000128477	0		63	5.68	22398744	0	0
64	4.86	41179463680	7.94838e-06	0		64	4.86	41179463680	0	0
65	5.03	975691584	5.81322e-05	0		65	5.03	975691584	0	0
66	4.5	0.0028012	0.438821	0		66	4.5	0	0.438821	0
67	5.23	154.344	102.913	0		67	5.23	154.344	102.913	0
68	4.38	476781	7.06472e-05	0		68	4.38	476781	0	0
69	5.6	0.788134	5.15875	0		69	5.6	0.788134	5.15875	0
70	5.9	1579459712	0.000313655	0		70	5.9	1579459712	0	0
71	4.49	23800522	3.77815e-05	0		71	4.49	23800522	0	0
72	4.89	85428216	1.66647e-06	0		72	4.89	85428216	0	0
73	5.62	341193344	6.6617e-07	0		73	5.62	341193344	0	0
74	5.48	214167	0	0		74	5.48	214167	0	0
75	4.49	1.65244e-06	32.8092	0		75	4.49	0	32.8092	0
76	4.7	0.000104408	8811788	0		76	4.7	0	8811788	0
77	5.29	116067	0.810704	0		77	5.29	116067	0.810704	0
78	6	1279.83	0.00198881	0		78	6	1279.83	0	0
79	4.91	396.791	0.000473823	0		79	4.91	396.791	0	0
80	6.2	0.0148912	14.4148	0		80	6.2	0	14.4148	0
81	5.08	0.458687	37.8962	0		81	5.08	0.458687	37.8962	0
82	5.65	0.136064	2.5379	0		82	5.65	0.136064	2.5379	0
83	5.41	113.723	0.0404695	0		83	5.41	113.723	0	0
84	4.5	128.295	0.0172122	0		84	4.5	128.295	0	0
85	4.6	213.161	0.00444908	0		85	4.6	213.161	0	0
86	4.19	1.17964	15.8631	0		86	4.19	1.17964	15.8631	0
87	4.33	39.4578	0.0339246	0		87	4.33	39.4578	0	0
88	5	19.6226	3.48548	0		88	5	19.6226	3.48548	0
89	5.25	0.384371	56.6928	0		89	5.25	0.384371	56.6928	0
90	4.83	7936.47	0.0552279	0		90	4.83	7936.47	0	0
91	5.62	0.0269406	195.092	0		91	5.62	0	195.092	0
92	4.35	0.0312266	9.93793	0		92	4.35	0	9.93793	0
93	3.31	7.10016	4.64849	0		93	3.31	7.10016	4.64849	0
