# Supplementary material for: Zooxanthellal genetic varieties in giant clams are partially determined by species-intrinsic and growth-related characteristics
Source: PLoS One. 2017 Feb 17;12(2):e0172285. doi: 10.1371/journal.pone.0172285 (PMC5315387; doi:10.1371/journal.pone.0172285)
Supplement: S2 Table — (XLSX) [file pone.0172285.s002.xlsx]

## Sheet: raw data
qPCR result (raw value)						qPCR result (value less than 0.1 was neglected)
No.	shell lenght(cm)	clade A	clade C	cladeD		No.	shell lenght(cm)	clade A	clade C	cladeD
1	7.7	660.877	6.14111	0.0218864		1	7.7	660.877	6.14111	0
2	8.2	9431.51	347.3	0.00312033		2	8.2	9431.51	347.3	0
3	8.5	1192.77	226.141	0.0682595		3	8.5	1192.77	226.141	0
4	5.89	792.78	64.1104	0.143066		4	5.89	792.78	64.1104	0.143066
5	8.02	1291.79	106.273	0.0160816		5	8.02	1291.79	106.273	0
6	8.38	158.894	392.032	1.26559		6	8.38	158.894	392.032	1.26559
7	7.42	0.00647532	961.9	0.0563511		7	7.42	0	961.9	0
8	6.78	3269	60.038	0.464524		8	6.78	3269	60.038	0.464524
9	8.52	603.172	52.4296	0.0240663		9	8.52	603.172	52.4296	0
10	5.91	13.6009	135.562	26.0001		10	5.91	13.6009	135.562	26.0001
11	7.43	3.4492	1.14984	12.5417		11	7.43	3.4492	1.14984	12.5417
12	8.49	6.07937	7.38388	2.28785		12	8.49	6.07937	7.38388	2.28785
13	6.32	753.159	52.4947	44.48		13	6.32	753.159	52.4947	44.48
14	9.6	427.395	142.343	7.64353		14	9.6	427.395	142.343	7.64353
15	9.07	60082.9	0.023949	0.00880787		15	9.07	60082.9	0	0
16	9.75	2.02335	55.1005	6.04058		16	9.75	2.02335	55.1005	6.04058
17	7.7	0.486862	2.06765	0.00857004		17	7.7	0.486862	2.06765	0
18	7.39	0.724602	21.7677	0.0384974		18	7.39	0.724602	21.7677	0
19	8.71	9.20984	4.46172	0.389472		19	8.71	9.20984	4.46172	0.389472
20	7.23	0.287725	22.8523	0.464525		20	7.23	0.287725	22.8523	0.464525
21	5.2	0.479894	37.44	0.0554627		21	5.2	0.479894	37.44	0
22	7.4	2.87577	0.725355	0		22	7.4	2.87577	0.725355	0
23	9.4	0.0497311	1.75229	0.464516		23	9.4	0	1.75229	0.464516
24	8.59	5.07527	21.5227	0.0712712		24	8.59	5.07527	21.5227	0
25	4.6	0.0277945	0.949366	0.011499		25	4.6	0	0.949366	0
26	9.07	15.2376	35.9388	21.8669		26	9.07	15.2376	35.9388	21.8669
27	7.68	0.0120019	0.110205	0.00464069		27	7.68	0	0.110205	0
28	6.63	0.57355	16.8647	0.0721555		28	6.63	0.57355	16.8647	0
29	5.61	0.185945	0.00955525	0		29	5.61	0.185945	0	0
30	6.05	0.228082	1.15091	0.175493		30	6.05	0.228082	1.15091	0.175493
31	12.54	1.11552	0.844692	0.0428571		31	12.54	1.11552	0.844692	0
32	6.48	0.000900592	1.28303	0.399872		32	6.48	0	1.28303	0.399872
33	9.52	2.86389	0.416075	0.0272827		33	9.52	2.86389	0.416075	0
34	9.06	0.358308	1.02993	1.94538		34	9.06	0.358308	1.02993	1.94538
35	10.81	0.154474	42.3824	0.198872		35	10.81	0.154474	42.3824	0.198872
36	8.99	6.45539	1.61373	0.0120704		36	8.99	6.45539	1.61373	0
37	9.57	80.7671	6.98928	5.38362		37	9.57	80.7671	6.98928	5.38362
38	7	0.00328597	0.131998	0		38	7	0	0.131998	0
39	8.78	0.0733911	0.475078	0.224991		39	8.78	0	0.475078	0.224991
40	7.91	7.42015	3.09084	0.276625		40	7.91	7.42015	3.09084	0.276625
41	7.48	0.000106321	1.73407	4.86708		41	7.48	0	1.73407	4.86708
42	6.69	6.95858	0.722611	0		42	6.69	6.95858	0.722611	0
43	8.86	0.189908	0.67096	0.0351978		43	8.86	0.189908	0.67096	0
44	7.03	62.0841	2.52198	1.37228		44	7.03	62.0841	2.52198	1.37228
45	8.08	368.419	3.97294	0		45	8.08	368.419	3.97294	0
46	5.02	1.93136	0.46486	0.00629496		46	5.02	1.93136	0.46486	0
47	8.24	0.648751	0.143028	0		47	8.24	0.648751	0.143028	0
48	9.56	1.09756	4.04555	0.00853584		48	9.56	1.09756	4.04555	0
49	7.42	0.10918	0.116089	0.0851852		49	7.42	0.10918	0.116089	0
50	6.89	0.206071	4.69608	0.15062		50	6.89	0.206071	4.69608	0.15062
51	6.02	1.23583	0.080045	0		51	6.02	1.23583	0	0
52	9.11	1453.06	7.35446	0.00344959		52	9.11	1453.06	7.35446	0
53	8.38	0.00423874	1.04703	0.03163		53	8.38	0	1.04703	0
54	11.16	0.27809	2.06246	0		54	11.16	0.27809	2.06246	0
55	7.7	2.98139	3.09175	0.417553		55	7.7	2.98139	3.09175	0.417553
56	6.09	60.5354	0.143075	0.0102139		56	6.09	60.5354	0.143075	0
57	6.28	0.0905455	10.3107	13.4529		57	6.28	0	10.3107	13.4529
58	16.72	0.654646	34.6906	0.0137725		58	16.72	0.654646	34.6906	0
59	15.6	0.208603	21.7533	0.00152725		59	15.6	0.208603	21.7533	0
60	9.29	0.186421	6.97227	0.48649		60	9.29	0.186421	6.97227	0.48649
61	13.1	0.189276	12.2354	0		61	13.1	0.189276	12.2354	0
62	12.5	0.054319	16.4231	0		62	12.5	0	16.4231	0
63	15.68	3.7056	14.2233	0.0182247		63	15.68	3.7056	14.2233	0
64	11.88	0.0730443	0.414641	0		64	11.88	0	0.414641	0
65	12.44	0.175884	0.784547	0.000494949		65	12.44	0.175884	0.784547	0
66	13.33	0.0781284	6.23008	0.000359383		66	13.33	0	6.23008	0
67	13.15	0.441658	10.0195	0		67	13.15	0.441658	10.0195	0
68	11.6	0.00782516	27.5743	0		68	11.6	0	27.5743	0
69	12.5	0.211	9.07421	0.00023928		69	12.5	0.211	9.07421	0
70	8.99	56.7277	0.986397	0.00256614		70	8.99	56.7277	0.986397	0
71	6.23	0.158596	0.971039	0.100191		71	6.23	0.158596	0.971039	0.100191
72	6.11	15.5589	0.437593	0.00630358		72	6.11	15.5589	0.437593	0
73	6.2	1.58526	0.153575	0.00368046		73	6.2	1.58526	0.153575	0
74	5.21	0.266323	3.31053	0		74	5.21	0.266323	3.31053	0
75	5.5	0.0614106	0.269469	0.000848996		75	5.5	0	0.269469	0
76	5.8	0.269771	0.00207646	0.00106542		76	5.8	0.269771	0	0
77	6.47	0.00456711	2.08096	0.0552617		77	6.47	0	2.08096	0
78	10.79	0.0766811	6.35006	0.000931766		78	10.79	0	6.35006	0
79	10.65	914.989	0.000976887	0		79	10.65	914.989	0	0
80	10.1	0.00228661	7.84594	0		80	10.1	0	7.84594	0
81	12.09	0.0225515	4.05606	0.00282508		81	12.09	0	4.05606	0
82	10.05	0.021881	2.72124	0		82	10.05	0	2.72124	0
83	6.54	208.478	0.0029716	0		83	6.54	208.478	0	0
84	6.38	33.8586	0.0715191	0.00181242		84	6.38	33.8586	0	0
85	6.5	771.652	0.00688107	0		85	6.5	771.652	0	0
86	9.8	0.435941	8.55736	0		86	9.8	0.435941	8.55736	0
87	6.12	14.0807	0.00141551	0		87	6.12	14.0807	0	0
88	5.14	10.184	1.602	0.00150893		88	5.14	10.184	1.602	0
89	7.51	0.264811	347.068	0.000165014		89	7.51	0.264811	347.068	0
90	9.23	5235.62	0.0076374	0		90	9.23	5235.62	0	0
91	8.89	0.0231077	229.092	0.000228789		91	8.89	0	229.092	0
92	6.14	0.0119257	16.1462	0		92	6.14	0	16.1462	0
93	6.71	5.43273	1.18085	0.00141128		93	6.71	5.43273	1.18085	0
